# Supplementary material for: Patient-Derived Xenografts Are a Reliable Preclinical Model for the Personalized Treatment of Epithelial Ovarian Cancer
Source: Front Oncol. 2021 Oct 4;11:744256. doi: 10.3389/fonc.2021.744256 (PMC8522495; doi:10.3389/fonc.2021.744256)
Supplement: Supplementary file 2 [file DataSheet_2.xlsx]

## Sheet: Supplementary Table 1
Supplementary Table 1 Detaild information of patients and their corresponding PDX models
Patient ID	Type of patients	Pathological type	Grade	Age	FIGO stage	Surgery	Surgery satisfaction	NACT	CA125	Ki-67	TP53	BRCA	Platinum response	Result	Time to establish PDX-P0	Time to establish PDX-P1	Time to establish PDX-P2
P01	Recurrence	HGSOC	3	61	IIIC	SDS	——	——	45.1	0.3	Mut	WT	Tolerence	>1000	149	99	NA
P02	Primary	HGSOC	3	51	IVB	PDS	R1	No	35.6	0.8	WT	WT	Tolerence	＞1000	190	51	NA
P03	Primary	HGSOC	3	54	IIIC	PDS	R0	No	2622.5	0.8	Mut	WT	Sensitivity	＞1000	188	128	NA
P04	Primary	HGSOC	3	64	IV	PDS	R1	No	65	0.7	Mut	WT	Sensitivity	800-1000	156	152	NA
P05	Primary	HGSOC	3	58	IIIC	PDS	R0	No	460	0.5	Mut	Mut	NA	＞1000	148	107	NA
P06	Primary	HGSOC	3	52	IIB	PDS	R0	No	192.7	0.85	Mut	WT	Sensitivity	>1000	156	97	NA
P07	Primary	HGSOC	3	71	IIIC	IDS	R0	Yes	2909	0.6	Mut	WT	Tolerence	>1000	137	77	57
P08	Primary	HGSOC	3	34	IVB	PDS	R1	No	1444	0.8	Mut	WT	Sensitivity	>1000	225	159	NA
P09	Primary	HGSOC	3	42	IIIC	PDS	R0	No	642.3	0.7	WT	Mut	Sensitivity	600-800	279	NA	NA
P10	Primary	HGSOC	3	46	IIB	PDS	R0	No	4138.9	NA	Mut	WT	Sensitivity	600-800	313	NA	NA
P11	Recurrence	HGSOC	3	46	IIIC	SDS	——	——	478	0.8	Mut	WT	Tolerence	>1000	136	70	82
P12	Primary	HGSOC	3	44	IIIC	IDS	R1	Yes	18.6	0.8	Mut	WT	Tolerence	>1000	54	69	NA
P13	Recurrence	HGSOC	3	61	IVB	SDS	——	——	30	0.8	Mut	Mut	Sensitivity	>1000	245	F	NA
P14	Recurrence	EC	3	51	IIIC	SDS	——	——	317	0.4	Mut	NA	Sensitivity	>1000	214	158	NA
P15	Recurrence	HGSOC	3	45	IIIC	SDS	——	——	40	0.3	Mut	NA	Sensitivity	>1000	292	203	NA
P16	Primary	HGSOC	3	69	IIIC	IDS	R1	Yes	61	NA	Mut	WT	Tolerence	>1000	165	97	NA
P17	Primary	HGSOC	3	70	IIIC	PDS	R0	No	896	NA	WT	WT	Tolerence	>1000	155	109	98
P18	Primary	HGSOC	3	41	IIIC	PDS	R0	No	125.6	0.75	WT	Mut	Tolerence	>1000	30	31	35
P19	Primary	HGSOC	3	60	IIIC	IDS	——	Yes	86.6	0.5	Mut	WT	NA	>1000	106	80	88
P20	Primary	CC	3	47	IIIC	PDS	R1	No	728	NA	NA	NA	Tolerence	>1000	240	NA	NA
P21	Primary	HGSOC	3	74	IVB	IDS	——	Yes	756.5	0.25	Mut	WT	NA	>1000	169	73	45
P22	Primary	HGSOC	3	59	IIIC	PDS	R1	No	400.6	NA	Mut	WT	Tolerence	>1000	258	NA	NA
P23	Primary	EC	3	68	IV	PDS	R0	No	121.1	0.7	Mut	WT	Sensitivity	>1000	195	NA	NA
P24	Primary	HGSOC	3	63	IIIC	IDS	——	Yes	2366	0.25	WT	WT	Sensitivity	>1000	140	F	NA
P25	Recurrence	HGSOC	3	62	IIIC	SDS	——	——	90.5	NA	NA	NA	Sensitivity	>1000	196	NA	NA
P26	Recurrence	HGSOC	3	56	IIIC	SDS	——	——	105	0.6	Mut	NA	Tolerence	>1000	112	103	104
P27	Primary	HGSOC	3	70	IIIC	IDS	——	Yes	232.1	0.15	Mut	WT	Tolerence	>1000	59	55	32
P28	Primary	HGSOC	3	71	IIIC	PDS	R0	No	329.7	NA	Mut	WT	Tolerence	>1000	176	NA	NA
P29	Primary	HGSOC	3	47	IVB	IDS	R1	Yes	87.21	0.7	Mut	WT	Sensitivity	>1000	199	NA	NA
P30	Primary	MC	1	58	N/A	PDS	——	No	155.6	0.9	WT	NA	Sensitivity	>1000	176	68	56
P31	Primary	HGSOC	3	61	IIB	PDS	R0	No	431.3	0.6	Mut	Mut	Sensitivity	800-1000	315	NA	NA
P32	Primary	HGSOC	3	48	IIIC	PDS	R0	No	83.2	0.6	Mut	WT	Sensitivity	800-1000	256	134	NA
P33	Primary	CC	3	52	IIIC	PDS	R0	No	62.5	0.8	WT	WT	Tolerence	>1000	93	46	NA
P34	Primary	HGSOC	3	42	IIIC	PDS	R1	No	4524	NA	Mut	WT	Sensitivity	>1000	227	190	NA
P35	Primary	HGSOC	3	56	IIIC	PDS	R0	No	1043	0.6	Mut	WT	Sensitivity	800-1000	207	NA	NA
P36	Primary	HGSOC	3	61	IIIB	PDS	R0	No	168.3	0.8	Mut	WT	Sensitivity	600-800	173	142	NA
P37	Primary	HGSOC	3	55	IIIC	IDS	R1	No	1919	0.5	WT	NA	NA	300-600	82	NA	NA
P38	Primary	HGSOC	3	58	IIIC	PDS	R0	No	1034	0.7	Mut	WT	Sensitivity	＞1000	218	146	NA
P39	Recurrence	HGSOC	3	29	IVB	SDS	——	——	783.6	0.8	Mut	Mut	Sensitivity	800-1000	183	69	33
P40	Primary	HGSOC	3	51	IIIC	PDS	R1	No	668.8	0.8	Mut	WT	Sensitivity	800-1000	177	NA	NA
P41	Primary	HGSOC	3	55	N/A	PDS	R0	No	65	0.4	Mut	WT	Sensitivity	＞1000	82	54	NA
P42	Primary	HGSOC	3	62	IIIC	PDS	R0	No	200.9	0.2	Mut	WT	NA	300-600	61	NA	NA
P43	Primary	HGSOC	3	52	IVB	PDS	R1	No	217	NA	Mut	WT	Sensitivity	Failed	——	——	——
P44	Primary	HGSOC	3	59	IIIC	IDS	R0	Yes	149.7	0.2	Mut	WT	Sensitivity	Failed	——	——	——
P45	Recurrence	HGSOC	3	62	N/A	SDS	——	——	490	0.1	Mut	NA	Tolerence	Failed	——	——	——
P46	Primary	HGSOC	3	63	IV	IDS	R0	Yes	21.3	0.7	Mut	Mut	Sensitivity	Failed	——	——	——
P47	Primary	HGSOC	3	50	IVB	IDS	R1	Yes	404	0.35	Mut	Mut	Sensitivity	Failed	——	——	——
P48	Primary	HGSOC	3	77	IIIC	IDS	R1	Yes	151.2	0.7	Mut	WT	Tolerence	Failed	——	——	——
P49	Primary	HGSOC	3	50	IIIC	IDS	R0	Yes	55	0.9	WT	Mut	Sensitivity	Failed	——	——	——
P50	Primary	CC	3	58	IIIC	IDS	R0	Yes	1498	0.1	WT	WT	Sensitivity	Failed	——	——	——
P51	Primary	HGSOC	3	55	IIIB	PDS	R0	No	719.4	NA	Mut	WT	Tolerence	Failed	——	——	——
P52	Primary	HGSOC	3	44	IVB	IDS	R0	Yes	124.1	0.8	Mut	WT	Tolerence	Failed	——	——	——
P53	Primary	HGSOC	3	66	IIIC	IDS	——	Yes	295	0.1	Mut	WT	Tolerence	Failed	——	——	——
P54	Primary	HGSOC	3	57	IIIC	IDS	R0	Yes	281.8	0.3	Mut	WT	Sensitivity	Failed	——	——	——
P55	Primary	HGSOC	3	40	IIB	IDS	R0	Yes	57.1	80%？	Mut	WT	Sensitivity	Failed	——	——	——
P56	Recurrence	HGSOC	3	48	IIIC	SDS	——	——	68.8	0.4	WT	Mut	Sensitivity	Failed	——	——	——
P57	Primary	EC	2	72	IIIC	PDS	R0	No	994	0.15	Mut	NA	Sensitivity	Failed	——	——	——
P58	Primary	EC	1	62	IIIB	PDS	R0	No	6025	0.4	Mut	WT	Sensitivity	Failed	——	——	——
P59	Primary	HGSOC	3	43	N/A	PDS	R0	No	654.5	0.6	Mut	WT	Sensitivity	Failed	——	——	——
P60	Primary	HGSOC	3	45	IVB	PDS	R1	No	212.3	0.4	Mut	WT	Sensitivity	Failed	——	——	——
P61	Recurrence	HGSOC	3	69	N/A	SDS	——	——	72.1	0.9	WT	NA	Sensitivity	Failed	——	——	——
P62	Primary	EC	1	66	IIB	PDS	R0	No	51.4	0.5	WT	NA	Sensitivity	Failed	——	——	——
P63	Recurrence	CC	3	52	IIC	SDS	——	——	11.1	0.3	Mut	NA	Tolerence	>1000	96	37	54
P64	Primary	HGSOC	3	65	IIIB	IDS	——	Yes	135.5	0.2	Mut	NA	NA	>1000	217	NA	NA
P65	Primary	HGSOC	3	58	IIIC	IDS	R1	Yes	17.6	0.8	WT	Mut	Sensitivity	>1000	209	154	151
P66	Primary	LGSOC	1	51	IIIB	PDS	R0	No	15262	NA	NA	NA	Sensitivity	>1000	114	46	38
P67	Primary	HGSOC	3	54	IVB	PDS	R0	No	125	0.7	Mut	NA	Sensitivity	>1000	86	92	80
P68	Primary	HGSOC	3	62	IIIC	PDS	R0	No	776.7	0.8	Mut	NA	Sensitivity	>1000	231	57	108
P69	Recurrence	HGSOC	3	58	IIIC	SDS	——	——	23.1	0.6	Mut	NA	Tolerence	>1000	250	NA	NA
P70	Primary	HGSOC	3	55	IIIC	IDS	R0	Yes	197.7	0.2	Mut	NA	Tolerence	>1000	195	132	NA
P71	Primary	HGSOC	3	49	IIIA	PDS	R0	No	2860	0.4	Mut	Mut	Sensitivity	>1000	188	118	90
P72	Primary	HGSOC	3	47	IIIC	IDS	——	Yes	22	0.9	Mut	NA	NA	>1000	193	62	43
P73	Primary	CC	3	50	IIB	IDS	R0	Yes	672.9	0.2	WT	NA	NA	>1000	200	110	101
P74	Primary	HGSOC	3	50	IIB	IDS	R0	Yes	12.5	0.1	Mut	NA	NA	>1000	116	92	87
P75	Recurrence	EC	2	51	IIIB	SDS	——	——	30.9	0.75	Mut	NA	Sensitivity	>1000	36	NA	NA
P76	Primary	MC	3	66	IIIC	PDS	——	No	208.5	0.6	NA	NA	NA	>1000	132	49	NA
P77	Primary	HGSOC	3	64	IVB	IDS	R0	Yes	224.2	0.7	Mut	Mut	Sensitivity	>1000	310	172	NA
P78	Primary	HGSOC	3	54	IIIC	PDS	R0	No	40.2	0.4	Mut	NA	Tolerence	>1000	193	133	NA
P79	Recurrence	HGSOC	3	70	IIIC	SDS	——	——	1230	NA	Mut	Mut	Sensitivity	>1000	127	97	NA
P80	Primary	HGSOC	3	60	IIIC	IDS	R0	Yes	2740	0.4	Mut	WT	Sensitivity	>1000	73	NA	NA
P81	Primary	HGSOC	3	68	IVB	PDS	R0	No	1012	0.5	Mut	Mut	Tolerence	>1000	95	NA	NA
P82	Primary	HGSOC	3	64	IIIC	PDS	R1	No	560.9	0.8	WT	NA	Sensitivity	>1000	158	NA	NA
P83	Primary	EC	1	58	II	PDS	R0	No	116.6	0.2	WT	NA	NA	800-1000	97	44	NA
P84	Primary	HGSOC	3	50	IIIC	IDS	R1	Yes	113	0.6	Mut	Mut	Sensitivity	800-1000	174	NA	NA
P85	Primary	CC	3	38	IIIA	IDS	R0	Yes	111.8	0.3	Mut	NA	NA	>1000	136	69	NA
P86	Primary	HGSOC	3	45	IIIA	PDS	R0	No	112.8	0.2	Mut	NA	Sensitivity	>1000	202	39	NA
P87	Recurrence	HGSOC	3	51	IVB	SDS	——	——	881	0.7	Mut	NA	Tolerence	>1000	212	163	NA
P88	Primary	HGSOC	3	46	IIIC	IDS	R1	Yes	783.5	0.1	Mut	NA	Sensitivity	Failed	——	——	——
P89	Primary	CC	3	62	IIB	PDS	R0	No	1902	0.5	Mut	NA	Sensitivity	Failed	——	——	——
P90	Primary	HGSOC	3	71	IV	IDS	R0	Yes	53.1	0.7	WT	NA	Sensitivity	Failed	——	——	——
P91	Primary	EC	3	45	IIB	PDS	R0	No	278.6	0.8	WT	NA	Sensitivity	Failed	——	——	——
P92	Primary	EC	1	47	IIIA	PDS	R0	No	67.6	0.1	WT	NA	Sensitivity	Failed	——	——	——
P93	Primary	HGSOC	3	63	IVB	IDS	R1	Yes	14.2	0.6	Mut	NA	Sensitivity	Failed	——	——	——
P94	Primary	HGSOC	3	60	IIIC	IDS	R0	Yes	56.7	0.15	Mut	NA	Sensitivity	>1000	219	NA	NA
P95	Primary	HGSOC	3	77	IIB	IDS	——	Yes	784.6	0.8	Mut	NA	NA	Failed	——	——	——
P96	Primary	HGSOC	3	65	IIIC	IDS	——	Yes	10.7	0.02	Mut	WT	Tolerence	Failed	——	——	——
P97	Primary	HGSOC	3	44	IIIC	IDS	R0	Yes	65.2	0.1	Mut	NA	Sensitivity	Failed	——	——	——
P98	Primary	CC	3	64	IIIA	PDS	R0	No	52.3	0.15	Mut	NA	Sensitivity	Failed	——	——	——
P99	Primary	HGSOC	3	70	IVB	IDS	R0	Yes	41.5	0.25	WT	NA	Tolerence	Failed	——	——	——
P100	Primary	HGSOC	3	45	IIIB	IDS	——	Yes	695.1	0.4	Mut	NA	NA	Failed	——	——	——
P101	Primary	HGSOC	3	57	IV	IDS	R0	Yes	34.3	0.2	Mut	WT	Tolerence	Failed	——	——	——
P102	Primary	HGSOC	3	45	IVB	IDS	——	Yes	128.5	0.35	NA	NA	NA	Failed	——	——	——
P103	Primary	HGSOC	3	56	IIIC	PDS	——	No	11156	0.9	Mut	NA	Tolerence	Failed	——	——	——
P104	Primary	HGSOC	3	70	IIIC	IDS	——	Yes	63.2	0.2	Mut	NA	Tolerence	Failed	——	——	——
P105	Primary	HGSOC	3	52	IIIB	PDS	R0	No	338.5	0.4	WT	NA	NA	Failed	——	——	——
P106	Primary	HGSOC	3	45	IIIB	PDS	R0	No	147.7	0.3	WT	Mut	Sensitivity	Failed	——	——	——
P107	Primary	HGSOC	3	52	IV	IDS	R0	Yes	487.8	0.3	Mut	Mut	Sensitivity	Failed	——	——	——
P108	Primary	HGSOC	3	66	IIIC	PDS	R0	No	13.2	0.3	Mut	NA	NA	Failed	——	——	——
P109	Primary	MC	2	42	IV	IDS	R0	Yes	23.5	0.85	WT	NA	NA	Failed	——	——	——
P110	Primary	HGSOC	3	56	IIIC	PDS	R0	No	1993	0.8	Mut	NA	Sensitivity	Failed	——	——	——
P111	Primary	HGSOC	3	54	IIIV	PDS	R0	No	192.1	0.6	Mut	NA	NA	Failed	——	——	——
P112	Recurrence	HGSOC	3	62	IIIB	SDS	——	——	108.6	0.25	Mut	NA	Sensitivity	Failed	——	——	——
P113	Primary	HGSOC	3	51	IIIC	IDS	——	Yes	810.9	0.6	Mut	NA	Sensitivity	800-1000	140	NA	NA
P114	Primary	HGSOC	3	51	IIIc	PDS	R1	No	1322	0.6	Mut	NA	Sensitivity	>1000	160	144	NA
P115	Primary	HGSOC	3	61	IIIc	IDS	R0	Yes	225.2	0.8	Mut	Mut	Sensitivity	>1000	255	93	NA
P116	Primary	HGSOC	3	64	IIIc	PDS	R0	No	367	0.9	Mut	Mut	Sensitivity	>1000	107	53	NA
P117	Primary	HGSOC	3	52	IIIc	PDS	R0	No	480	0.75	Mut	WT	Sensitivity	>1000	73	56	NA
P118	Primary	EC	3	63	IVb	IDS	R1	Yes	465.5	0.3	Mut	NA	Sensitivity	>1000	118	94	NA
P119	Primary	HGSOC	3	83	IIIc	IDS	R1	Yes	4588	0.4	Mut	NA	Tolerence	>1000	97	39	32
P120	Recurrence	HGSOC	3	58	IIIC	SDS	——	——	6070	0.6	Mut	WT	Sensitivity	>1000	42	36	NA
P121	Primary	HGSOC	3	57	IVb	PDS	R0	No	466.6	0.7	Mut	NA	NA	>1000	70	39	NA
P122	Primary	HGSOC	3	55	IIIc	PDS	R1	No	5432	0.8	WT	NA	Tolerence	>1000	129	93	NA
P123	Primary	HGSOC	3	57	IVb	IDS	R0	Yes	526.6	0.6	Mut	WT	Sensitivity	>1000	47.5	30	NA
P124	Primary	HGSOC	3	52	IIIc	IDS	R0	Yes	660.6	0.6	Mut	Mut	Sensitivity	>1000	209	91	33
P126	Primary	HGSOC	3	36	IIIc	PDS	R0	No	147.5	0.6	Mut	WT	Sensitivity	>1000	92	81	84
P127	Primary	HGSOC	3	64	IIIc	PDS	R0	No	23.8	0.7	Mut	NA	Sensitivity	>1000	30	93	79
P128	Primary	HGSOC	3	49	IIIc	IDS	R0	Yes	1083	0.8	Mut	WT	Sensitivity	>1000	102	NA	NA
P129	Primary	CC	3	56	IIIa2	PDS	R0	No	170	0.2	WT	NA	Sensitivity	>1000	61	75	NA
P130	Primary	HGSOC	3	60	III	PDS	R0	No	1000	0.8	Mut	NA	Sensitivity	>1000	214	190	NA
P131	Primary	HGSOC	3	56	IIIc	PDS	R1	No	127	0.4	Mut	WT	Sensitivity	>1000	243	124	NA
P132	Recurrence	HGSOC	3	42	IIIC	SDS	——	——	83.5	0.4	Mut	NA	Sensitivity	>1000	90	104	NA
P133	Primary	HGSOC	3	68	IVb	PDS	R1	No	3346.73	0.3	Mut	NA	NA	800-1000	108	81	NA
P134	Primary	HGSOC	3	54	IIIa	PDS	R0	No	574.1	0.7	Mut	WT	Sensitivity	800-1000	166	26	NA
P135	Primary	CC	3	65	IIIc	PDS	R0	No	203	0.6	WT	NA	NA	300-600	225	138	NA
P136	Primary	HGSOC	3	57	IVb	IDS	2	Yes	1549	0.8	Mut	NA	NA	300-600	156	85	NA
P137	Primary	HGSOC	3	71	IVb	PDS	R1	No	7974	0.6	Mut	NA	Sensitivity	300-600	107	65	NA
P138	Primary	HGSOC	3	70	IIIc	IDS	R0	Yes	799.2	0.4	Mut	WT	NA	Failed	——	——	——
P139	Primary	CC	3	64	IIIc	IDS	R1	Yes	491.5	0.2	WT	NA	Tolerence	Failed	——	——	——
P140	Primary	HGSOC	3	60	IVb	IDS	R1	Yes	488	0.25	Mut	Mut	NA	Failed	——	——	——
P141	Primary	HGSOC	3	59	IIIc	PDS	R1	No	3119	0.5	Mut	Mut	Sensitivity	Failed	——	——	——
P143	Primary	CC	3	59	IIb	PDS	R0	No	10.5	0.15	WT	NA	Sensitivity	Failed	——	——	——
P144	Primary	LGSOC	2	44	IIIc	IDS	R0	Yes	1125	0.2	WT	WT	Sensitivity	Failed	——	——	——
P146	Primary	HGSOC	3	43	IIIc	PDS	R0	No	4610	0.5	Mut	WT	NA	Failed	——	——	——
P147	Primary	HGSOC	3	51	IIIc	IDS	R0	Yes	1399.5	0.1	WT	Mut	Sensitivity	Failed	——	——	——
P148	Recurrence	HGSOC	3	61	IIIC	SDS	——	——	254.8	0.4	Mut	NA	Tolerence	Failed	——	——	——
P150	Primary	HGSOC	3	70	IIIc	PDS	R0	No	569.2	0.6	Mut	NA	Sensitivity	Failed	——	——	——
P151	Primary	HGSOC	3	51	IIIc	IDS	R0	Yes	180	0.35	WT	NA	NA	Failed	——	——	——
P152	Primary	HGSOC	3	46	IIIc	PDS	R0	No	600	0.65	Mut	Mut	Sensitivity	Failed	——	——	——
P153	Primary	EC	3	37	IIb	PDS	R0	No	66.1	0.3	WT	NA	NA	Failed	——	——	——
P154	Recurrence	HGSOC	3	55	IIIC	SDS	——	——	122	0.8	Mut	WT	Sensitivity	Failed	——	——	——
P155	Primary	HGSOC	3	38	IIIc	IDS	R0	Yes	7600	0.25	Mut	Mut	Sensitivity	Failed	——	——	——
P156	Primary	HGSOC	3	43	IIIc	IDS	R0	Yes	5000	0.6	Mut	WT	NA	Failed	——	——	——
P157	Primary	HGSOC	3	47	IIIc	IDS	R1	Yes	1123	0.3	Mut	NA	Tolerence	Failed	——	——	——
P158	Primary	HGSOC	3	52	IIIc	IDS	R1	Yes	416.6	0.85	Mut	WT	Sensitivity	Failed	——	——	——
P159	Primary	HGSOC	3	59	IIIc	PDS	R0	No	655.1	0.4	Mut	WT	Sensitivity	Failed	——	——	——
P160	Primary	HGSOC	3	55	IIIc	PDS	R0	No	106	0.6	Mut	WT	NA	Failed	——	——	——
P161	Primary	HGSOC	3	44	IIIc	PDS	R0	No	1985	0.4	Mut	Mut	Sensitivity	Failed	——	——	——
P163	Primary	HGSOC	3	37	IVb	IDS	R0	Yes	1425	0.6	Mut	NA	Tolerence	Failed	——	——	——
Note:
	Primary, first diagnosed as EOC, includes PDS and IDS; Recurrencr, includes SDS	HGSOC, high-grade serous ovarian carcinoma; LGSOC,Low-grade serous ovarian carcinoma; EC, endometrioid ovarian carcinoma; MC, mucinous ovarian carcinoma; CC, clear cell ovarian carcinoma	Cancer grade based on WHO classification and grading system	years		PDS, primary debulking surgery; IDS, interval debulking surgery; SDS, second debulking surgery	R0, no gross residual tumor; R1, gross residual tumor less than 1cm	No, no new adjuvant chemotherapy right before sample collection; Yes, new adjuvant chemotherapy right before sample collection	Latest CA125 level before surgery (U/ml)	NA, not available. By immunohistochemistry	WT, wild type; Mut, mutant; NA, not available. By immunohistochemistry	WT, wild type; Mut, mutant; NA, not available. By Next Generation Gene Sequencing	Tolerence, the platinum - free interphase was less than or equal to 6 months; Sensitivity, the platinum - free interphase was more than 6 months; NA, not available	final volume=1/2×width^2（mm3）	days	days	days

## Sheet: Supplementary Table 2
Supplementary Table 2 Results of immunohistochemistry for 10 pairs of samples
Patient ID	Type	PAX-8	CK7	CK20	P16	P53	WT-1	ER	PR
P01	PA	+	+	-	+	+	-	-	-
	PDX	+	+	-	+	+	-	-	-
P02	PA	+	+	-	+	+	-	NA	-
	PDX	+	+	-	+	+	-	-	-
P03	PA	+	+	-	+	+	+	+	-
	PDX	+	+	-	+	+	-	+	+
P04	PA	+	+	-	+	+	-	-	NA
	PDX	+	+	-	+	+	-	-	-
P05	PA	+	+	NA	+	+	+	+	-
	PDX	+	+	-	+	+	-	+	-
P06	PA	+	+	-	+	nonsense mutation	+	+	+
	PDX	+	+	-	+	nonsense mutation	-	+	+
P07	PA	+	+	-	+	+	+	+	+
	PDX	+	+	-	+	+	-	+	-
P08	PA	+	+	-	+	+	+	+	-
	PDX	+	+	-	+	-	-	+	-
P09	PA	+	+	NA	-	-	+	+	+
	PDX	+	+	-	-	nonsense mutation	+	+	+
P10	PA	+	+	-	+	+	+	+	-
	PDX	+	-	-	+	+	+	+	-
Note:
PA, patient; PDX, patient-derived xenograft; NA, not available

## Sheet: Supplementary Table 3
Supplementary Table 3 WES and RNA-seq data for 10 pairs of PA and PDX tumors
Patient ID	Type	WES				RNA-seq
		Depth	Purity	Ploidy		Total bases Raw	Total bases	Read pairs	Q30 of read1	Q30 of read2	GC of read1	GC of read2
P01	PA	292.48	0.63	2.68		11118254690	11117591671(99.99%)	39379644(100.00%)	0.8954	0.9318	0.6833	0.6751
	PDX	325.84	0.97	2.58		9199645843	9199292406(100.00%)	31737978(100.00%)	0.9276	0.9446	0.5595	0.5549
	Normal	181.17	——	——		——	——	——	——	——	——	——
P02	PA	254.39	0.3	2.21		10053265354	10052733109(99.99%)	35099810(100.00%)	0.9051	0.9305	0.5597	0.5497
	PDX	194.07	0.96	3.13		11195065159	11194684515(100.00%)	38550145(100.00%)	0.928	0.9441	0.5455	0.5404
	Normal	177.9	——	——		——	——	——	——	——	——	——
P03	PA	389.13	0.8	3.46		——	——	——	——	——	——	——
	PDX	290.86	0.96	3.42		——	——	——	——	——	——	——
	Normal	184.9	——	——		——	——	——	——	——	——	——
P04	PA	322.14	0.5	2.69		9201119820	9200339512(99.99%)	31603283(100.00%)	0.8771	0.8957	0.5251	0.5202
	PDX	304.9	0.97	2.57		10227417960	10225917777(99.99%)	35395088(100.00%)	0.9206	0.9392	0.57	0.5648
	Normal	173.03	——	——		——	——	——	——	——	——	——
P05	PA	290.24	0.79	3.16		8892876298	8891844386(99.99%)	30700876(100.00%)	0.8725	0.8932	0.5096	0.5035
	PDX	333.22	0.88	3		10644775627	10643662078(99.99%)	36609835(100.00%)	0.9228	0.9385	0.567	0.5626
	Normal	161.96	——	——		——	——	——	——	——	——	——
P06	PA	231.87	0.59	5.3		9100227679	9100054514(100.00%)	31553689(100.00%)	0.9254	0.9442	0.5121	0.5017
	PDX	277.74	0.37	1.94		9916946720	9916058404(99.99%)	34698655(100.00%)	0.9241	0.9477	0.5401	0.5309
	Normal	141.74	——	——		——	——	——	——	——	——	——
P07	PA	250.11	0.87	3.01		12702550558	12701807869(99.99%)	43536782(100.00%)	0.9188	0.9326	0.4798	0.4728
	PDX	280.67	0.97	2.87		12171301145	12170089458(99.99%)	41986164(100.00%)	0.9214	0.938	0.5398	0.5338
	Normal	160.02	——	——		——	——	——	——	——	——	——
P08	PA	349.5	0.6	3.23		13074416961	13073229637(99.99%)	44753611(100.00%)	0.9204	0.9337	0.5044	0.4984
	PDX	227.02	0.97	1.63		12968563602	12966466905(99.98%)	45070996(100.00%)	0.9127	0.9337	0.5587	0.5517
	Normal	165.27	——	——		——	——	——	——	——	——	——
P09	PA	337.81	0.93	1.92		15006190312	15001463753(99.97%)	61856937(100.00%)	0.7942	0.9183	0.7226	0.655
	PDX	291.21	0.97	1.86		11221671077	11221252016(100.00%)	38571708(100.00%)	0.9281	0.9428	0.5264	0.5211
	Normal	295.69	——	——		——	——	——	——	——	——	——
P10	PA	272.15	0.41	1.92		9766294418	9764996303(99.99%)	33846435(100.00%)	0.8748	0.8964	0.5334	0.5271
	PDX	267.63	0.95	1.86		11336944514	11335193822(99.98%)	39490259(100.00%)	0.9189	0.9407	0.5543	0.5472
	Normal	314	——	——		——	——	——	——	——	——	——
Note:
WES, whole exon sequencing; PA, patient; PDX, patient-derived xenograft; NA, not available

## Sheet: Supplementary Table 4
Supplementary Table 4 WES data for 38 cases of EOC
Patient ID	Type	Depth	Purity	Ploidy
P02	PA	252.4	0.2	2.08
P03	PA	209.03	0.76	3.39
P04	PA	219.3	0.48	2.68
P05	PA	249.43	0.75	3.14
P07	PA	261.97	0.83	3.96
P12	PA	298.26	0.21	2.62
P16	PA	253.92	0.49	5.14
P17	PA	302.62	0.31	2.74
P18	PA	172.65	0.64	5.04
P19	PA	176.55	0.61	4.82
P21	PA	294.3	0.32	3.31
P22	PA	322.84	0.78	3.09
P23	PA	181.56	1	2
P27	PA	207.97	0.38	2.8
P28	PA	178.44	0.76	3.78
P29	PA	239.08	0.24	3.43
P31	PA	241.01	0.65	3.86
P32	PA	153.87	0.68	2.1
P34	PA	212.61	0.2	2.24
P35	PA	270.65	0.74	2.01
P36	PA	186.57	0.68	1.81
P38	PA	253.26	0.33	3.2
P40	PA	312.93	0.24	4.48
P41	PA	175	0.76	2.95
P42	PA	256.05	0.5	3.68
P43	PA	196.64	0.28	3.08
P44	PA	331.27	0.46	3.14
P46	PA	282.32	0.64	1.97
P47	PA	210.64	0.37	2.05
P48	PA	224.99	0.93	3.15
P49	PA	218.45	0.68	4.64
P51	PA	237.02	0.42	2.9
P52	PA	183.27	0.3	2.61
P54	PA	230.07	0.29	2.65
P55	PA	261.62	0.48	2
P59	PA	302.85	0.67	3.8
P60	PA	345.18	0.29	2.89
P63	PA	325.36	0.41	3.28
Note:
WES, whole exon sequencing; PA, patient; EOC, epithelial ovarian cancer

## Sheet: Supplementary Table 5
Supplementary Table 5 Chemosensitivity tests of patients and PDX models
Patient ID	Patient							PDX
	Pathological type	Surgery	Chemotherapy	Outcome	Time	Platinum sensitivity		Chemotherapy	BAR	Platinum response		Patient group	N	PFS	OR	p
P01	HGSOC	SDS	TC	1	9.5	Res		mCR	TC	-0.553		PDX-mCR	20	21.3	1	0.0111
P02	HGSOC	PDS	TC/TP	1	10.4	Res		mPR	TC	-0.325		PDX-m(PR+SD+PD)	13	10.4	3.77
P03	HGSOC	PDS	TP	0	15.8	Sen		mCR	TP	-0.475
P04	HGSOC	PDS	TC	0	13.3	Sen		mCR	TC	-0.963
P05	HGSOC	IDS	TC	0	3.2	NA		mCR	TC	-0.701
P06	HGSOC	PDS	TC	1	24	Sen		mCR	TC	-0.664
P08	HGSOC	PDS	TC	0	5.7	Sen		mCR	TC	-0.645
P11	HGSOC	SDS	CBP/ADM	1	9.1	Res		mPD	CBP/ADM	0.707
P14	EC	SDS	TC	0	3	NA		mCR	TC	-0.48
P15	HGSOC	SDS	TC	0	26	Sen		mCR	TC	-0.513
P17	HGSOC	IDS	TC	1	11.5	Sen		mCR	TC	-1
P18	HGSOC	PDS	TC	0	12.8	Sen		mPD	TC	25.89
P20	CC	PDS	TC	1	14	Res		mPR	TC	-0.39
P21	HGSOC	SDS	TC	0	4.3	NA		mCR	TC	-0.721
P22	HGSOC	IDS	TC	1	9.3	Res		mPR	TC	-0.308
P26	HGSOC	SDS	TC	1	10.9	Res		mSD	TC	0.125
P29	HGSOC	IDS	TC	0	22	Sen		mPD	TC	1.779
P30	MC	PDS	TC	1	11.7	Sen		mCR	TC	-0.885
P32	HGSOC	PDS	TC/TP	0	19.8	Sen		mCR	TC	-0.857
P33	CC	PDS	TC/TP	1	7.3	Res		mPD	TP	1.232
P34	HGSOC	PDS	TC/TP	0	17	Sen		mCR	TP	-0.733
P36	HGSOC	PDS	TC	0	17.1	Sen		mCR	TC	-0.46
P40	HGSOC	PDS	CBP/ADM	0	12.8	Sen		mCR	CBP/ADM	-0.748
P41	HGSOC	PDS	TC	0	11.1	NA		mPD	TC	0.7
P63	CC	SDS	CBP/ADM	1	7.1	Res		mPR	CBP/ADM	-0.333
P64	HGSOC	IDS	TC	0	9.4	NA		mCR	TC	0.744
P65	HGSOC	IDS	TP	1	21.3	Sen		mCR	TC	-0.62
P67	HGSOC	PDS	TC	1	20.8	Sen		mSD	TC	0.193
P70	HGSOC	IDS	TP	1	7.4	Res		mPR	TC	-0.291
P71	HGSOC	PDS	TC	0	24.1	Sen		mCR	TC	-0.426
P73	CC	IDS	TC	0	5	NA		mCR	TC	-0.54
P74	HGSOC	IDS	TC	0	3.3	NA		mSD	TC	-0.153
P75	EC	SDS	TC	0	7.2	NA		mPR	TC	-0.563
P77	HGSOC	IDS	TC	1	15.3	Sen		mCR	TC	-0.664
P78	HGSOC	PDS	TC	0	14.3	Sen		mCR	TC	-0.756
P79	HGSOC	SDS	TC	0	14.8	Sen		mCR	TC	-0.815
P80	HGSOC	PDS	TC/TP	0	11	Sen		mCR	TC/TP	-0.45
P81	HGSOC	PDS	TC	0	22.5	Sen		mCR	TC	-1
P82	HGSOC	PDS	TC	0	13	Sen		mPR	TC	-0.38
Note:
	HGSOC, high-grade serous ovarian carcinoma; LGSC,Low-grade serous ovarian carcinoma; EC, endometrioid ovarian carcinoma; MC, mucinous ovarian carcinoma; CC, clear cell ovarian carcinoma	PDS, primary debulking surgery; IDS, interval debulking surgery; SDS, second debulking surgery	TC, paclitaxel/carboplatin; TP, paclitaxel/cisplatin; CBP, carboplatin; ADM, doxorubicin	0, censored data; 1, disease progression	months	Sen, platinum-sensitive; Res, platinum-resistant; NA, not available due to follow-up less than 6 months after last chemotherapy		TC, paclitaxel/carboplatin; TP, paclitaxel/cisplatin; CBP, carboplatin; ADM, doxorubicin; BV, bevacizumab	BAR, Best Average Response	mCR, modified complete response; mPR, modified partial response; mSD, modified stable disease; mPD, modified progressive disease
